# Supplementary material for: Evaluation of Nafamostat as Chemoprophylaxis for SARS-CoV-2 Infection in Hamsters
Source: Viruses. 2023 Aug 15;15(8):1744. doi: 10.3390/v15081744 (PMC10458615; doi:10.3390/v15081744)
Supplement: Supplementary file 1 [file viruses-15-01744-s001.zip]

Archive with 1 entries (1 files):
- viruses-2517862-supplementary.pdf
